# Supplementary material for: A Workflow for Selection of Single Nucleotide Polymorphic Markers for Studying of Genetics of Ischemic Stroke Outcomes
Source: Genes (Basel). 2021 Feb 25;12(3):328. doi: 10.3390/genes12030328 (PMC7996278; doi:10.3390/genes12030328)
Supplement: Supplementary file 1 [file genes-12-00328-s001.zip]

Archive with 2 entries (2 files):
- S1.xls
- S2.xls
