# Supplementary material for: A Workflow for Selection of Single Nucleotide Polymorphic Markers for Studying of Genetics of Ischemic Stroke Outcomes
Source: Genes (Basel). 2021 Feb 25;12(3):328. doi: 10.3390/genes12030328 (PMC7996278; doi:10.3390/genes12030328)
Supplement: Supplementary file 1 [file genes-12-00328-s001.zip › S1.xls]

## Sheet: nsnps24
gene	n
ADORA2A	24
BCL3	9
CCL22	28
CCR1	8
CD14	27
CD44	165
CSF2RB	104
EMP1	58
FOSL1	22
GPR6	21
GPR88	17
HMOX1	32
IL6	27
LCN2	13
LGALS3	51
MCM5	51
OLR1	65
OSMR	156
PTX3	18
RGS9	139
SDC1	79
SERPINE1	47
SPP1	33
