# Supplementary material for: A Workflow for Selection of Single Nucleotide Polymorphic Markers for Studying of Genetics of Ischemic Stroke Outcomes
Source: Genes (Basel). 2021 Feb 25;12(3):328. doi: 10.3390/genes12030328 (PMC7996278; doi:10.3390/genes12030328)
Supplement: Supplementary file 1 [file genes-12-00328-s001.zip › S2.xls]

## Sheet: OSMR
rs	block	chr	pos	ref	alt	gene	P.Value	NES	Tissue
rs10078067	1
rs10472312	1
rs113378	1
rs1239334	1
rs1239339	1	5	38905985	C	T	OSMR	7.6e-06	-0.18	Artery - Coronary
rs13170340	1
rs1846984	1
rs357248	1
rs357250	1
rs357252	1	5	38935101	G	C	OSMR	0.0001	-0.084	Artery - Tibial
rs357254	1
rs357255	1
rs357256	1
rs357258	1
rs357259	1
rs357260	1
rs357262	1	5	38917904	G	C	OSMR	2.8e-05	-0.17	Artery - Coronary
rs357268	1	5	38899941	T	G	OSMR	8.7e-06	-0.18	Artery - Coronary
rs357277	1	5	38931919	G	A	OSMR	3e-05	-0.09	Artery - Tibial
rs357291	1
rs357293	1	5	38923171	T	C	OSMR	2.8e-05	-0.17	Artery - Coronary
rs379408	1
rs407999	1
rs427262	1
rs10059248	2	5	38855122	C	G	OSMR	8.4e-06	0.095	Nerve - Tibial
rs10059248	2	5	38855122	C	G	OSMR	7.6e-05	0.09	Artery - Tibial
rs17361490	2	5	38853676	C	A	OSMR	1e-05	0.094	Nerve - Tibial
rs17361490	2	5	38853676	C	A	OSMR	0.0001	0.089	Artery - Tibial
rs17458706	2	5	38848813	C	G	OSMR	7e-05	0.091	Artery - Tibial
rs17458706	2	5	38848813	C	G	OSMR	2.3e-05	0.091	Nerve - Tibial
rs17458741	2	5	38849383	C	T	OSMR	7e-05	0.091	Artery - Tibial
rs17458741	2	5	38849383	C	T	OSMR	2.3e-05	0.091	Nerve - Tibial
rs2043109	2	5	38848422	T	C	OSMR	0.00016	0.087	Artery - Tibial
rs2043109	2	5	38848422	T	C	OSMR	4e-05	0.089	Nerve - Tibial
rs2043110	2	5	38848461	A	G	OSMR	2.3e-05	0.091	Nerve - Tibial
rs2043110	2	5	38848461	A	G	OSMR	7e-05	0.091	Artery - Tibial
rs2043111	2	5	38848503	C	T	OSMR	7e-05	0.091	Artery - Tibial
rs2043111	2	5	38848503	C	T	OSMR	2.3e-05	0.091	Nerve - Tibial
rs2292018	2	5	38846554	A	C	OSMR	7.7e-05	0.09	Artery - Tibial
rs2292018	2	5	38846554	A	C	OSMR	2.5e-05	0.091	Nerve - Tibial
rs2367703	2	5	38856268	C	A	OSMR	1.7e-06	0.1	Nerve - Tibial
rs2367703	2	5	38856268	C	A	OSMR	8.6e-05	0.091	Artery - Tibial
rs3763097	2	5	38844751	C	G	OSMR	1.4e-05	0.098	Artery - Tibial
rs3763097	2	5	38844751	C	G	OSMR	3.2e-05	0.09	Nerve - Tibial
rs3763098	2
rs3805558	2	5	38850889	G	A	OSMR	2.3e-05	0.091	Nerve - Tibial
rs3805558	2	5	38850889	G	A	OSMR	7e-05	0.091	Artery - Tibial
rs59397128	2	5	38854967	G	A	OSMR	3.9e-05	0.087	Nerve - Tibial
rs62354700	2	5	38849171	C	T	OSMR	7e-05	0.091	Artery - Tibial
rs62354700	2	5	38849171	C	T	OSMR	2.3e-05	0.091	Nerve - Tibial
rs62354701	2	5	38853640	G	A	OSMR	1e-05	0.094	Nerve - Tibial
rs62354701	2	5	38853640	G	A	OSMR	0.0001	0.089	Artery - Tibial
rs62354703	2	5	38855557	A	G	OSMR	0.00016	0.084	Artery - Tibial
rs62354703	2	5	38855557	A	G	OSMR	1.8e-06	0.1	Nerve - Tibial
rs6870721	2	5	38850052	T	A	OSMR	2.3e-05	0.091	Nerve - Tibial
rs6870721	2	5	38850052	T	A	OSMR	7e-05	0.091	Artery - Tibial
rs9292722	2	5	38852259	C	T	OSMR	1.7e-05	0.093	Nerve - Tibial
rs9292722	2	5	38852259	C	T	OSMR	3.6e-05	0.094	Artery - Tibial
rs9292723	2	5	38852572	C	T	OSMR	1e-05	0.094	Nerve - Tibial
rs9292723	2	5	38852572	C	T	OSMR	0.00011	0.088	Artery - Tibial
rs967696	2	5	38856662	A	G	OSMR	6.3e-05	0.088	Artery - Tibial
rs967696	2	5	38856662	A	G	OSMR	8.8e-07	0.1	Nerve - Tibial
rs12515033	3
rs16867831	3
rs2278326	3
rs3792858	3
rs6867585	3
rs6888587	3
rs71621888	3
rs10073213	4
rs11738484	4	5	38927501	T	C	OSMR	0.00015	-0.1	Artery - Tibial
rs13164940	4
rs13185542	4
rs13189402	4
rs13190075	4
rs35461099	4
rs357253	4
rs357257	4
rs3792860	4
rs3805569	4
rs71588472	4
rs10036224	5	5	38900046	A	G	OSMR	3e-05	-0.12	Artery - Tibial
rs10941412	5	5	38919158	G	A	OSMR	0.00012	-0.11	Artery - Tibial
rs11949864	5	5	38903923	T	C	OSMR	5.7e-05	-0.11	Artery - Tibial
rs168568	5	5	38924916	T	C	OSMR	7.2e-06	-0.11	Artery - Tibial
rs168568	5	5	38924916	T	C	OSMR	7.2e-05	-0.11	Artery - Aorta
rs595740	5	5	38925113	G	A	OSMR	1.1e-06	-0.12	Artery - Tibial
rs595740	5	5	38925113	G	A	OSMR	4.1e-05	-0.12	Artery - Aorta
rs62352605	5	5	38902884	T	A	OSMR	3.9e-05	-0.12	Artery - Tibial
rs62352642	5	5	38945919	C	T	OSMR	1.2e-05	-0.12	Artery - Tibial
rs9632405	5
rs10075572	6
rs1051942	6
rs2278330	6
rs28463631	6
rs357292	6
rs72732729	6
rs72732730	6
rs1239344	7	5	38933749	C	T	OSMR	1.1e-06	-0.11	Artery - Aorta
rs1239344	7	5	38933749	C	T	OSMR	1e-05	-0.085	Nerve - Tibial
rs1239344	7	5	38933749	C	T	OSMR	3.2e-09	-0.12	Artery - Tibial
rs13172803	7	5	38927144	A	G	OSMR	4.6e-12	-0.15	Artery - Tibial
rs13172803	7	5	38927144	A	G	OSMR	8.6e-07	-0.12	Artery - Aorta
rs13172803	7	5	38927144	A	G	OSMR	0.00014	-0.078	Nerve - Tibial
rs357278	7	5	38932466	A	C	OSMR	1.6e-09	-0.13	Artery - Tibial
rs357278	7	5	38932466	A	C	OSMR	3.7e-05	-0.079	Nerve - Tibial
rs357278	7	5	38932466	A	C	OSMR	3.8e-08	-0.12	Artery - Aorta
rs6864478	7	5	38922826	A	G	OSMR	8.8e-06	-0.1	Artery - Aorta
rs6864478	7	5	38922826	A	G	OSMR	2.4e-07	-0.11	Artery - Tibial
rs7318	7	5	38935682	C	T	OSMR	1.4e-08	-0.13	Artery - Aorta
rs7318	7	5	38935682	C	T	OSMR	1.4e-13	-0.15	Artery - Tibial
rs7318	7	5	38935682	C	T	OSMR	4.8e-05	-0.079	Nerve - Tibial
rs7724222	7	5	38931313	A	T	OSMR	8.1e-05	-0.077	Nerve - Tibial
rs7724222	7	5	38931313	A	T	OSMR	8.2e-14	-0.15	Artery - Tibial
rs7724222	7	5	38931313	A	T	OSMR	3.9e-08	-0.12	Artery - Aorta
rs181544	8	5	38848895	T	A	OSMR	0.00014	-0.11	Artery - Tibial
rs357288	8	5	38851275	G	C	OSMR	0.00014	-0.11	Artery - Tibial
rs357289	8	5	38851925	G	A	OSMR	2.7e-05	-0.12	Artery - Tibial
rs420444	8	5	38857366	T	G	OSMR	8.4e-05	-0.11	Artery - Tibial
rs540558	8	5	38844273	C	G	OSMR	2.8e-05	-0.12	Artery - Tibial
rs548287	8	5	38855345	G	T	OSMR	1.8e-05	-0.12	Artery - Tibial
rs1239346	9
rs1697890	9
rs2921713	9
rs2937441	9
rs2937442	9
rs395157	9
rs59658589	10
rs61495314	10
rs62354697	10
rs62354698	10
rs62354699	10
rs391463	11
rs663845	11
rs664176	11
rs7718112	11
rs357269	12	5	38877564	G	A	OSMR	2e-06	-0.14	Artery - Tibial
rs357270	12	5	38877333	A	G	OSMR	2e-06	-0.14	Artery - Tibial
rs357273	12	5	38875436	A	G	OSMR	6e-06	-0.13	Artery - Tibial
rs375155	12	5	38873618	C	T	OSMR	1.3e-06	-0.14	Artery - Tibial
rs7718143	12	5	38882921	A	G	OSMR	3.8e-06	-0.14	Artery - Tibial
rs10040172	13
rs10042088	13
rs10473120	13
rs72732727	13
rs10076705	14
rs55655968	14
rs56319810	14
rs59538080	14
rs1039422	15
rs10472310	15
rs1566619	15
rs2367704	15
rs3792856	15
rs3828648	15
rs76487309	15
rs7708628	15
rs1239347	16
rs1270710	16
rs56092427	16
rs35932943	17	5	38881282	T	A	OSMR	5.3e-05	0.092	Artery - Tibial
rs6893097	17
rs6893098	17
rs357287	18
rs550248	18
rs834006	18
rs387308	19
rs395967	19
rs357282	20	5	38869035	G	T	OSMR	7.7e-06	-0.14	Artery - Tibial
rs66826727	20
rs71621887	21
rs80088839	21
rs1897140	22
rs6890566	22
rs555235	23	5	38880689	A	G	OSMR	2.1e-05	-0.088	Artery - Tibial
rs647194	23	5	38880914	C	G	OSMR	3.5e-05	-0.086	Artery - Tibial
rs357281	24	5	38868472	C	T	OSMR	0.00013	-0.11	Artery - Tibial
rs539963	24	5	38866216	C	T	OSMR	0.00011	-0.11	Artery - Tibial
rs2278324	25
rs525735	26
rs2278325	27	5	38881538	C	T	OSMR	2e-07	0.11	Artery - Tibial
rs499225	28
rs834007	29
rs12657342	30
rs533654	31	5	38877966	G	A	OSMR	1e-07	-0.11	Artery - Tibial
rs434604	32
rs10941411	33	5	38883660	A	G	OSMR	7.5e-05	-0.098	Nerve - Tibial

## Sheet: LGALS3
rs	block	chr	pos	ref	alt	gene	P.Value	NES	Tissue
rs1009977	1	14	55603002	T	G	LGALS3	1.9e-05	-0.17	Brain - Nucleus accumbens (basal ganglia)
rs1009977	1	14	55603002	T	G	LGALS3	3.4e-07	-0.27	Brain - Cerebellar Hemisphere
rs1009977	1	14	55603002	T	G	LGALS3	3.1e-08	-0.24	Artery - Aorta
rs1009978	1	14	55603061	C	G	LGALS3	3.4e-06	-0.25	Brain - Cerebellar Hemisphere
rs1009978	1	14	55603061	C	G	LGALS3	2.7e-09	-0.26	Artery - Aorta
rs1009978	1	14	55603061	C	G	LGALS3	6.1e-05	-0.16	Brain - Nucleus accumbens (basal ganglia)
rs10137409	1	14	55611441	A	C	LGALS3	3.2e-05	-0.16	Brain - Nucleus accumbens (basal ganglia)
rs10137409	1	14	55611441	A	C	LGALS3	3.1e-07	-0.22	Artery - Aorta
rs10137409	1	14	55611441	A	C	LGALS3	2.5e-06	-0.25	Brain - Cerebellar Hemisphere
rs1047556	1	14	55600282	A	T	LGALS3	3.4e-06	-0.25	Brain - Cerebellar Hemisphere
rs1047556	1	14	55600282	A	T	LGALS3	3.2e-05	-0.16	Brain - Nucleus accumbens (basal ganglia)
rs1047556	1	14	55600282	A	T	LGALS3	3e-07	-0.22	Artery - Aorta
rs11621351	1	14	55616740	C	A	LGALS3	3.2e-05	-0.16	Brain - Nucleus accumbens (basal ganglia)
rs11621351	1	14	55616740	C	A	LGALS3	9.6e-07	-0.21	Artery - Aorta
rs11621351	1	14	55616740	C	A	LGALS3	2.5e-06	-0.25	Brain - Cerebellar Hemisphere
rs17832359	1	14	55615941	T	C	LGALS3	9.6e-07	-0.21	Artery - Aorta
rs17832359	1	14	55615941	T	C	LGALS3	3.2e-05	-0.16	Brain - Nucleus accumbens (basal ganglia)
rs17832359	1	14	55615941	T	C	LGALS3	2.5e-06	-0.25	Brain - Cerebellar Hemisphere
rs1815316	1	14	55612787	C	T	LGALS3	2.5e-06	-0.25	Brain - Cerebellar Hemisphere
rs1815316	1	14	55612787	C	T	LGALS3	2.7e-07	-0.22	Artery - Aorta
rs1815316	1	14	55612787	C	T	LGALS3	3.5e-05	-0.17	Brain - Nucleus accumbens (basal ganglia)
rs2075601	1	14	55609234	C	T	LGALS3	9.9e-06	-0.24	Brain - Cerebellar Hemisphere
rs2075601	1	14	55609234	C	T	LGALS3	2e-09	-0.26	Artery - Aorta
rs2075602	1	14	55609774	A	G	LGALS3	2e-09	-0.26	Artery - Aorta
rs2075602	1	14	55609774	A	G	LGALS3	9.9e-06	-0.24	Brain - Cerebellar Hemisphere
rs2075603	1	14	55609955	C	A	LGALS3	2.5e-06	-0.25	Brain - Cerebellar Hemisphere
rs2075603	1	14	55609955	C	A	LGALS3	3.5e-05	-0.17	Brain - Nucleus accumbens (basal ganglia)
rs2075603	1	14	55609955	C	A	LGALS3	8.2e-07	-0.21	Artery - Aorta
rs2094102	1	14	55591098	T	C	LGALS3	2.4e-08	-0.24	Artery - Aorta
rs2094102	1	14	55591098	T	C	LGALS3	3.4e-07	-0.27	Brain - Cerebellar Hemisphere
rs2094102	1	14	55591098	T	C	LGALS3	2.2e-05	-0.17	Brain - Nucleus accumbens (basal ganglia)
rs2147972	1	14	55598030	T	C	LGALS3	3.6e-05	-0.17	Brain - Nucleus accumbens (basal ganglia)
rs2147972	1	14	55598030	T	C	LGALS3	3.4e-06	-0.25	Brain - Cerebellar Hemisphere
rs2147972	1	14	55598030	T	C	LGALS3	7.8e-07	-0.21	Artery - Aorta
rs2274273	1	14	55614636	G	A	LGALS3	3.2e-05	-0.16	Brain - Nucleus accumbens (basal ganglia)
rs2274273	1	14	55614636	G	A	LGALS3	2.6e-07	-0.22	Artery - Aorta
rs2274273	1	14	55614636	G	A	LGALS3	2.5e-06	-0.25	Brain - Cerebellar Hemisphere
rs2340931	1	14	55616937	T	G	LGALS3	3.4e-06	-0.25	Brain - Cerebellar Hemisphere
rs2340931	1	14	55616937	T	G	LGALS3	6.3e-05	-0.16	Brain - Nucleus accumbens (basal ganglia)
rs2340931	1	14	55616937	T	G	LGALS3	3e-09	-0.26	Artery - Aorta
rs3742566	1	14	55595839	T	A	LGALS3	2.5e-07	-0.22	Artery - Aorta
rs3742566	1	14	55595839	T	A	LGALS3	3.6e-05	-0.17	Brain - Nucleus accumbens (basal ganglia)
rs3742566	1	14	55595839	T	A	LGALS3	3.4e-06	-0.25	Brain - Cerebellar Hemisphere
rs3825613	1	14	55593172	A	C	LGALS3	3.2e-05	-0.16	Brain - Nucleus accumbens (basal ganglia)
rs3825613	1	14	55593172	A	C	LGALS3	9.2e-07	-0.21	Artery - Aorta
rs3825613	1	14	55593172	A	C	LGALS3	2.5e-06	-0.25	Brain - Cerebellar Hemisphere
rs4644	1	14	55604935	C	A	LGALS3	2.5e-06	-0.25	Brain - Cerebellar Hemisphere
rs4644	1	14	55604935	C	A	LGALS3	3.2e-05	-0.16	Brain - Nucleus accumbens (basal ganglia)
rs4644	1	14	55604935	C	A	LGALS3	9.6e-07	-0.21	Artery - Aorta
rs4652	1	14	55605036	A	C	LGALS3	2.4e-09	-0.26	Artery - Aorta
rs4652	1	14	55605036	A	C	LGALS3	9.9e-06	-0.24	Brain - Cerebellar Hemisphere
rs57970196	1	14	55600405	C	T	LGALS3	7.8e-07	-0.21	Artery - Aorta
rs57970196	1	14	55600405	C	T	LGALS3	3.6e-05	-0.17	Brain - Nucleus accumbens (basal ganglia)
rs57970196	1	14	55600405	C	T	LGALS3	3.4e-06	-0.25	Brain - Cerebellar Hemisphere
rs61508494	1	14	55587297	T	C	LGALS3	2.2e-05	-0.17	Brain - Nucleus accumbens (basal ganglia)
rs61508494	1	14	55587297	T	C	LGALS3	3.4e-07	-0.27	Brain - Cerebellar Hemisphere
rs61508494	1	14	55587297	T	C	LGALS3	2.4e-08	-0.24	Artery - Aorta
rs6573005	1	14	55610242	C	A	LGALS3	2.6e-08	-0.24	Artery - Aorta
rs6573005	1	14	55610242	C	A	LGALS3	2.2e-05	-0.17	Brain - Nucleus accumbens (basal ganglia)
rs6573005	1	14	55610242	C	A	LGALS3	3.4e-07	-0.27	Brain - Cerebellar Hemisphere
rs6573006	1	14	55610432	T	C	LGALS3	3.4e-07	-0.27	Brain - Cerebellar Hemisphere
rs6573006	1	14	55610432	T	C	LGALS3	2.2e-05	-0.17	Brain - Nucleus accumbens (basal ganglia)
rs6573006	1	14	55610432	T	C	LGALS3	2.6e-08	-0.24	Artery - Aorta
rs67098772	1	14	55595242	G	A	LGALS3	3.5e-05	-0.17	Brain - Nucleus accumbens (basal ganglia)
rs67098772	1	14	55595242	G	A	LGALS3	7.8e-07	-0.21	Artery - Aorta
rs67098772	1	14	55595242	G	A	LGALS3	2.5e-06	-0.25	Brain - Cerebellar Hemisphere
rs67756714	1	14	55589823	G	A	LGALS3	8.2e-07	-0.21	Artery - Aorta
rs67756714	1	14	55589823	G	A	LGALS3	2.5e-06	-0.25	Brain - Cerebellar Hemisphere
rs67756714	1	14	55589823	G	A	LGALS3	3.5e-05	-0.17	Brain - Nucleus accumbens (basal ganglia)
rs67805055	1	14	55587552	C	T	LGALS3	3.5e-05	-0.17	Brain - Nucleus accumbens (basal ganglia)
rs67805055	1	14	55587552	C	T	LGALS3	7.8e-07	-0.21	Artery - Aorta
rs67805055	1	14	55587552	C	T	LGALS3	2.5e-06	-0.25	Brain - Cerebellar Hemisphere
rs7140872	1	14	55612744	C	T	LGALS3	2.7e-07	-0.22	Artery - Aorta
rs7140872	1	14	55612744	C	T	LGALS3	2.5e-06	-0.25	Brain - Cerebellar Hemisphere
rs7140872	1	14	55612744	C	T	LGALS3	3.5e-05	-0.17	Brain - Nucleus accumbens (basal ganglia)
rs7160110	1	14	55594635	A	G	LGALS3	3.8e-05	-0.17	Brain - Nucleus accumbens (basal ganglia)
rs7160110	1	14	55594635	A	G	LGALS3	3.2e-07	-0.27	Brain - Cerebellar Hemisphere
rs7160110	1	14	55594635	A	G	LGALS3	4.5e-08	-0.24	Artery - Aorta
rs7160523	1	14	55594560	G	T	LGALS3	1.8e-09	-0.26	Artery - Aorta
rs7160523	1	14	55594560	G	T	LGALS3	9.9e-06	-0.24	Brain - Cerebellar Hemisphere
rs8004787	1	14	55607366	C	T	LGALS3	2.4e-09	-0.26	Artery - Aorta
rs8004787	1	14	55607366	C	T	LGALS3	9.9e-06	-0.24	Brain - Cerebellar Hemisphere
rs8007614	1	14	55586575	T	C	LGALS3	2.8e-07	-0.22	Artery - Aorta
rs8007620	1	14	55586587	T	C	LGALS3	2.8e-07	-0.22	Artery - Aorta
rs8013027	1	14	55610940	C	G	LGALS3	2.2e-05	-0.22	Brain - Cerebellar Hemisphere
rs8013027	1	14	55610940	C	G	LGALS3	5.6e-08	-0.23	Artery - Aorta
rs10498475	2	14	55612480	C	T	LGALS3	1.2e-06	-0.41	Artery - Aorta
rs11125	2	14	55611839	A	T	LGALS3	1.2e-06	-0.41	Artery - Aorta
rs118083722	2	14	55596212	G	A	LGALS3	1.2e-06	-0.41	Artery - Aorta
rs2340930	2	14	55586286	C	T	LGALS3	1.3e-06	-0.3	Artery - Aorta
rs548723778	2	14	55586822	T	A	LGALS3	1.8e-06	-0.39	Artery - Aorta
rs74520794	2	14	55593725	A	G	LGALS3	2.4e-06	-0.39	Artery - Aorta
rs76424323	2	14	55612573	A	G	LGALS3	1.2e-06	-0.41	Artery - Aorta
rs76426991	2	14	55600939	G	A	LGALS3	1.2e-06	-0.41	Artery - Aorta
rs79109213	2	14	55597632	G	A	LGALS3	1.2e-06	-0.41	Artery - Aorta
rs8012397	2	14	55596222	A	C	LGALS3	2.2e-07	-0.35	Artery - Aorta
rs2182207	3	14	55589803	G	A	LGALS3	0.00017	0.1	Artery - Tibial
rs2182207	3	14	55589803	G	A	LGALS3	1.9e-05	0.12	Nerve - Tibial
rs2182207	3	14	55589803	G	A	LGALS3	5.7e-06	-0.25	Brain - Cerebellar Hemisphere
rs55710823	3	14	55597371	G	T	LGALS3	7.6e-05	0.1	Artery - Tibial
rs55710823	3	14	55597371	G	T	LGALS3	4.1e-06	-0.25	Brain - Cerebellar Hemisphere
rs55710823	3	14	55597371	G	T	LGALS3	1.1e-05	0.12	Nerve - Tibial
rs66531545	3	14	55587460	T	C	LGALS3	1.5e-05	0.12	Nerve - Tibial
rs66531545	3	14	55587460	T	C	LGALS3	0.00014	0.1	Artery - Tibial
rs66531545	3	14	55587460	T	C	LGALS3	3.6e-06	-0.26	Brain - Cerebellar Hemisphere
rs66782529	3	14	55587867	C	T	LGALS3	2.7e-06	-0.26	Brain - Cerebellar Hemisphere
rs66782529	3	14	55587867	C	T	LGALS3	1.1e-05	0.12	Nerve - Tibial
rs66782529	3	14	55587867	C	T	LGALS3	8.5e-05	0.1	Artery - Tibial
rs67395212	3	14	55591939	T	A	LGALS3	1.9e-05	0.12	Nerve - Tibial
rs67395212	3	14	55591939	T	A	LGALS3	5.7e-06	-0.25	Brain - Cerebellar Hemisphere
rs67395212	3	14	55591939	T	A	LGALS3	0.00017	0.1	Artery - Tibial
rs117502961	4
rs73271727	4
rs75490731	5
rs77222245	5

## Sheet: CSF2RB
rs	block	chr	pos	ref	alt	gene	P.Value	NES	Tissue
rs1807544	1	22	37311219	C	T	CSF2RB	2.1e-05	-0.16	Heart - Left Ventricle
rs1807545	1	22	37311275	A	C	CSF2RB	1.5e-05	-0.16	Heart - Left Ventricle
rs1807546	1	22	37311425	A	C	CSF2RB	1.5e-05	-0.16	Heart - Left Ventricle
rs2049908	1	22	37311089	A	G	CSF2RB	1.5e-05	-0.16	Heart - Left Ventricle
rs2072713	1	22	37319425	G	T	CSF2RB	4.8e-05	-0.17	Heart - Atrial Appendage
rs2075724	1
rs2413431	1
rs2413432	1
rs2413435	1	22	37312264	G	T	CSF2RB	1.5e-05	-0.16	Heart - Left Ventricle
rs2413436	1	22	37312561	A	G	CSF2RB	1.5e-05	-0.16	Heart - Left Ventricle
rs2899276	1	22	37312173	T	C	CSF2RB	1.5e-05	-0.16	Heart - Left Ventricle
rs4239882	1	22	37314008	A	G	CSF2RB	1.1e-05	-0.16	Heart - Left Ventricle
rs4583564	1
rs4821560	1	22	37311806	T	G	CSF2RB	2e-05	-0.16	Heart - Left Ventricle
rs4821561	1	22	37311877	C	T	CSF2RB	1.5e-05	-0.16	Heart - Left Ventricle
rs5750333	1
rs5756399	1
rs5756400	1
rs5756401	1
rs5756405	1	22	37310954	A	G	CSF2RB	1.5e-05	-0.16	Heart - Left Ventricle
rs1534879	2
rs1534880	2
rs1534881	2
rs2075936	2
rs2075937	2
rs2239749	2
rs5756414	2
rs5756415	2
rs11089811	3
rs11089812	3
rs11089813	3
rs12160765	3
rs13055341	3
rs13055702	3
rs13056064	3
rs4821562	4	22	37314179	A	T	CSF2RB	1.1e-05	-0.17	Heart - Left Ventricle
rs4821563	4	22	37314185	A	C	CSF2RB	1.1e-05	-0.17	Heart - Left Ventricle
rs4821564	4
rs9607394	4
rs2075725	5
rs2075726	5
rs2075727	5
rs2075943	5	22	37319009	G	A	CSF2RB	2.2e-05	-0.17	Heart - Atrial Appendage
rs2075943	5	22	37319009	G	A	CSF2RB	1.6e-05	-0.16	Heart - Left Ventricle
rs2413433	5
rs4821559	5	22	37310269	T	C	CSF2RB	3.4e-05	-0.16	Heart - Left Ventricle
rs737739	5
rs41280005	6
rs56910421	6
rs60175411	6
rs131843	7
rs131845	7
rs9622506	7
rs16997498	8
rs4821558	8
rs62229097	8
rs1534882	9
rs2179051	9
rs738149	9
rs11705394	10
rs1801117	10
rs2413434	11
rs713869	11
rs2284031	12
rs909486	12
rs10222232	13	22	37317970	A	G	CSF2RB	1.2e-05	-0.16	Heart - Left Ventricle
rs10222232	13	22	37317970	A	G	CSF2RB	2.2e-05	-0.18	Heart - Atrial Appendage
rs10222238	13	22	37318014	G	T	CSF2RB	1.2e-05	-0.16	Heart - Left Ventricle
rs10222238	13	22	37318014	G	T	CSF2RB	2.2e-05	-0.18	Heart - Atrial Appendage
rs11705450	13	22	37317529	A	G	CSF2RB	2.2e-05	-0.18	Heart - Atrial Appendage
rs11705450	13	22	37317529	A	G	CSF2RB	1.2e-05	-0.16	Heart - Left Ventricle
rs11705504	13
rs2075940	13	22	37318446	G	A	CSF2RB	1.2e-05	-0.16	Heart - Left Ventricle
rs2075940	13	22	37318446	G	A	CSF2RB	2.2e-05	-0.18	Heart - Atrial Appendage
rs2075941	13	22	37318515	T	C	CSF2RB	1.2e-05	-0.16	Heart - Left Ventricle
rs2075941	13	22	37318515	T	C	CSF2RB	2.2e-05	-0.18	Heart - Atrial Appendage
rs2075942	13	22	37318779	T	C	CSF2RB	2.2e-05	-0.18	Heart - Atrial Appendage
rs2075942	13	22	37318779	T	C	CSF2RB	1.2e-05	-0.16	Heart - Left Ventricle
rs2280976	13	22	37318426	C	T	CSF2RB	4.5e-05	-0.17	Heart - Atrial Appendage
rs2280976	13	22	37318426	C	T	CSF2RB	1.6e-05	-0.16	Heart - Left Ventricle
rs4437064	13
rs4820261	13	22	37316949	G	A	CSF2RB	8.7e-06	-0.16	Heart - Left Ventricle
rs4820261	13	22	37316949	G	A	CSF2RB	5.2e-05	-0.17	Heart - Atrial Appendage
rs4820262	13
rs4821565	13	22	37314415	T	C	CSF2RB	1.5e-05	-0.16	Heart - Left Ventricle
rs4821566	13	22	37314507	C	G	CSF2RB	1.1e-05	-0.16	Heart - Left Ventricle
rs4821567	13	22	37316388	T	G	CSF2RB	5.6e-06	-0.17	Heart - Left Ventricle
rs4821567	13	22	37316388	T	G	CSF2RB	4.5e-05	-0.17	Heart - Atrial Appendage
rs4821568	13	22	37316476	T	C	CSF2RB	4.5e-05	-0.17	Heart - Atrial Appendage
rs4821568	13	22	37316476	T	C	CSF2RB	5.6e-06	-0.17	Heart - Left Ventricle
rs4821569	13	22	37316873	A	G	CSF2RB	2.2e-05	-0.16	Heart - Left Ventricle
rs4821570	13
rs5750338	13	22	37316125	G	A	CSF2RB	3.3e-05	-0.17	Heart - Atrial Appendage
rs5750338	13	22	37316125	G	A	CSF2RB	4.9e-06	-0.17	Heart - Left Ventricle
rs5750339	13	22	37319589	G	C	CSF2RB	1.8e-05	-0.16	Heart - Left Ventricle
rs5756407	13	22	37316259	T	C	CSF2RB	4.8e-05	-0.17	Heart - Atrial Appendage
rs5756407	13	22	37316259	T	C	CSF2RB	7.2e-06	-0.17	Heart - Left Ventricle
rs5756408	13	22	37317848	T	C	CSF2RB	1.6e-05	-0.16	Heart - Left Ventricle
rs5756408	13	22	37317848	T	C	CSF2RB	2.2e-05	-0.18	Heart - Atrial Appendage
rs7410682	13
rs9607390	13	22	37314533	C	T	CSF2RB	1.1e-05	-0.16	Heart - Left Ventricle
rs9607391	13	22	37314770	A	T	CSF2RB	1e-05	-0.17	Heart - Left Ventricle
rs9607393	13	22	37315700	A	G	CSF2RB	1e-05	-0.16	Heart - Left Ventricle
rs9607395	13	22	37315742	C	T	CSF2RB	1e-05	-0.17	Heart - Left Ventricle
rs9607396	13	22	37315912	C	A	CSF2RB	1e-05	-0.17	Heart - Left Ventricle
rs9607397	13	22	37315988	C	T	CSF2RB	1e-05	-0.17	Heart - Left Ventricle
rs9607398	13	22	37316041	C	T	CSF2RB	4.9e-06	-0.17	Heart - Left Ventricle
rs9607398	13	22	37316041	C	T	CSF2RB	3.3e-05	-0.17	Heart - Atrial Appendage
rs9610606	13	22	37315667	G	A	CSF2RB	1.1e-05	-0.17	Heart - Left Ventricle
rs9610607	13	22	37315759	T	C	CSF2RB	1e-05	-0.17	Heart - Left Ventricle
rs6000488	14
rs131840	15
rs55703759	16
rs2072707	17	22	37319081	T	G	CSF2RB	1.5e-05	-0.17	Heart - Left Ventricle
rs2072707	17	22	37319081	T	G	CSF2RB	5.1e-05	-0.17	Heart - Atrial Appendage
rs1803	18
rs6000495	19
rs131842	20
rs4339047	21
rs2284030	22

## Sheet: SDC1
rs	block	chr	pos	ref	alt	gene	P.Value	NES	Tissue
rs10495704	1	2	20428737	G	A	SDC1	1.2e-05	-0.18	Nerve - Tibial
rs1106111	1	2	20419112	C	T	SDC1	8.6e-06	-0.18	Nerve - Tibial
rs11096650	1	2	20429155	A	G	SDC1	2.1e-05	-0.18	Nerve - Tibial
rs12464428	1	2	20420716	C	G	SDC1	7.6e-06	-0.18	Nerve - Tibial
rs138986173	1	2	20424062	G	A	SDC1	2.9e-06	-0.19	Nerve - Tibial
rs2002090	1	2	20421092	G	A	SDC1	1.1e-05	-0.18	Nerve - Tibial
rs201608797	1
rs3771229	1	2	20419923	T	C	SDC1	1.3e-05	-0.17	Nerve - Tibial
rs3771231	1
rs72785203	1
rs72785204	1	2	20420078	G	A	SDC1	1.2e-05	-0.18	Nerve - Tibial
rs72785206	1
rs78441798	1
rs11895809	2
rs13016862	2
rs2348475	2
rs2348477	2
rs35363812	2
rs35811865	2
rs35973557	2
rs36027823	2
rs4350703	2
rs4432408	2
rs6749689	2
rs6756290	2
rs11691601	3
rs3771245	3
rs4666298	3
rs2348478	4
rs35830553	4
rs3732165	5
rs79429703	5
rs2015110	6
rs3732163	6	2	20413454	C	T	SDC1	2.6e-05	-0.17	Nerve - Tibial
rs3732164	6	2	20413329	A	T	SDC1	2.6e-05	-0.17	Nerve - Tibial
rs3755300	6	2	20417113	A	G	SDC1	1.8e-05	-0.17	Nerve - Tibial
rs3771236	6	2	20415158	C	T	SDC1	2.6e-05	-0.17	Nerve - Tibial
rs3771238	6	2	20414258	A	G	SDC1	2.6e-05	-0.17	Nerve - Tibial
rs3771239	6	2	20412735	T	C	SDC1	3e-05	-0.17	Nerve - Tibial
rs3771241	6	2	20412526	G	A	SDC1	2.9e-05	-0.17	Nerve - Tibial
rs3771244	6	2	20412197	C	T	SDC1	3e-05	-0.17	Nerve - Tibial
rs3771246	6	2	20411453	G	A	SDC1	2.9e-05	-0.17	Nerve - Tibial
rs3821219	6	2	20410622	C	T	SDC1	4.8e-05	-0.17	Nerve - Tibial
rs74346376	6	2	20415566	G	A	SDC1	1.4e-05	-0.18	Nerve - Tibial
rs3732166	7
rs3771256	7
rs3771257	8
rs6714433	8
rs56251190	9	2	20396091	C	T	SDC1	2.7e-05	0.23	Artery - Tibial
rs72783289	9	2	20398295	G	A	SDC1	3.4e-05	0.22	Artery - Tibial
rs35558536	10
rs3771255	11
rs4666374	12
rs2230924	13	2	20403949	C	T	SDC1	9.6e-05	-0.19	Artery - Tibial
rs11096648	14	2	20428840	T	C	SDC1	3.7e-05	-0.17	Nerve - Tibial
rs11096649	14	2	20429094	G	A	SDC1	5.5e-05	-0.16	Nerve - Tibial
rs12373772	14	2	20430049	T	C	SDC1	2.8e-05	-0.17	Nerve - Tibial
rs12373819	14	2	20430016	G	T	SDC1	2.8e-05	-0.17	Nerve - Tibial
rs2007340	14	2	20418926	A	G	SDC1	3.9e-06	-0.18	Nerve - Tibial
rs3732162	14	2	20413750	A	G	SDC1	2.1e-05	-0.17	Nerve - Tibial
rs3771232	14	2	20417488	C	G	SDC1	3.8e-05	-0.16	Nerve - Tibial
rs3771233	14	2	20416048	A	G	SDC1	9.6e-06	-0.18	Nerve - Tibial
rs3771240	14	2	20412686	T	C	SDC1	2.4e-05	-0.17	Nerve - Tibial
rs3771243	14	2	20412227	G	A	SDC1	4.3e-05	-0.16	Nerve - Tibial
rs3771247	14	2	20410480	A	G	SDC1	1.8e-05	-0.17	Nerve - Tibial
rs3821220	14
rs62109740	14	2	20429982	T	C	SDC1	2.8e-05	-0.17	Nerve - Tibial
rs7558190	14	2	20427189	G	T	SDC1	3.4e-05	-0.17	Nerve - Tibial
rs7585590	14	2	20427191	C	T	SDC1	3.4e-05	-0.17	Nerve - Tibial
rs6716434	15
rs3771248	16
rs1131351	17
rs72783298	18
rs3771254	19
rs2015098	20
rs2881927	21
rs62109731	22
rs3771228	23
rs3771253	24

## Sheet: RGS9
rs	block	chr	pos	ref	alt	gene	P.Value	NES	Tissue
rs111687463	1
rs1122078	1
rs117196549	1	17	63206017	G	A	RGS9	8.3e-05	0.13	Whole Blood
rs117196549	1	17	63206017	G	A	RGS9	4.6e-06	0.14	Nerve - Tibial
rs148180262	1	17	63202657	G	A	RGS9	4.6e-06	0.14	Nerve - Tibial
rs148180262	1	17	63202657	G	A	RGS9	8.3e-05	0.13	Whole Blood
rs1514500	1	17	63215131	G	C	RGS9	9.9e-05	0.11	Nerve - Tibial
rs17688887	1	17	63187533	T	G	RGS9	7.7e-05	0.12	Nerve - Tibial
rs17688887	1	17	63187533	T	G	RGS9	4.3e-05	0.13	Whole Blood
rs28451574	1
rs28525077	1
rs28542898	1	17	63197838	G	A	RGS9	2.8e-05	0.13	Nerve - Tibial
rs28542898	1	17	63197838	G	A	RGS9	0.00011	0.12	Whole Blood
rs2869579	1	17	63208706	T	G	RGS9	0.00013	0.11	Nerve - Tibial
rs2869580	1	17	63208794	T	C	RGS9	8.7e-05	0.11	Nerve - Tibial
rs2869581	1	17	63208822	A	G	RGS9	6.3e-06	0.13	Nerve - Tibial
rs2869582	1	17	63208826	A	G	RGS9	8.7e-05	0.11	Nerve - Tibial
rs2869584	1	17	63208990	A	T	RGS9	0.00017	0.1	Nerve - Tibial
rs4790954	1	17	63203543	G	A	RGS9	3.5e-06	0.12	Whole Blood
rs4790954	1	17	63203543	G	A	RGS9	1.1e-07	0.13	Nerve - Tibial
rs55686226	1	17	63208361	A	G	RGS9	0.00013	0.12	Whole Blood
rs55686226	1	17	63208361	A	G	RGS9	1.2e-05	0.13	Nerve - Tibial
rs55948933	1
rs56269736	1
rs57941427	1	17	63190937	G	C	RGS9	3e-08	0.13	Nerve - Tibial
rs59173947	1	17	63215596	C	T	RGS9	9.9e-05	0.11	Nerve - Tibial
rs61708414	1	17	63215692	C	T	RGS9	9.9e-05	0.11	Nerve - Tibial
rs7215502	1
rs7220751	1	17	63220551	T	C	RGS9	1.1e-05	0.12	Whole Blood
rs7220751	1	17	63220551	T	C	RGS9	4.4e-09	0.15	Nerve - Tibial
rs73994748	1
rs75017401	1	17	63202186	T	C	RGS9	6.1e-05	0.13	Whole Blood
rs75017401	1	17	63202186	T	C	RGS9	3.5e-06	0.14	Nerve - Tibial
rs75103343	1	17	63206228	A	C	RGS9	4.6e-06	0.14	Nerve - Tibial
rs75103343	1	17	63206228	A	C	RGS9	8.3e-05	0.13	Whole Blood
rs75785666	1	17	63187800	G	C	RGS9	7.7e-05	0.12	Nerve - Tibial
rs75785666	1	17	63187800	G	C	RGS9	4.3e-05	0.13	Whole Blood
rs76556033	1
rs76749648	1	17	63200441	A	G	RGS9	1.8e-05	0.12	Nerve - Tibial
rs76749648	1	17	63200441	A	G	RGS9	0.00015	0.12	Whole Blood
rs78061851	1	17	63189825	A	G	RGS9	4.3e-05	0.13	Whole Blood
rs78061851	1	17	63189825	A	G	RGS9	0.00018	0.11	Nerve - Tibial
rs80238085	1	17	63207498	C	T	RGS9	4.6e-06	0.14	Nerve - Tibial
rs80238085	1	17	63207498	C	T	RGS9	8.3e-05	0.13	Whole Blood
rs8072505	1	17	63191671	A	T	RGS9	1.8e-05	0.11	Whole Blood
rs8072505	1	17	63191671	A	T	RGS9	1.9e-07	0.13	Nerve - Tibial
rs8072603	1	17	63191530	G	A	RGS9	5.1e-07	0.13	Nerve - Tibial
rs8072603	1	17	63191530	G	A	RGS9	1e-05	0.11	Whole Blood
rs9900568	1	17	63207865	G	A	RGS9	9e-05	0.11	Nerve - Tibial
rs9900709	1	17	63208206	A	G	RGS9	0.00013	0.11	Nerve - Tibial
rs9904207	1	17	63213284	C	T	RGS9	4.9e-05	0.11	Nerve - Tibial
rs9904247	1	17	63213383	A	C	RGS9	9.3e-08	0.13	Nerve - Tibial
rs9904540	1	17	63168247	T	A	RGS9	0.00013	0.11	Whole Blood
rs9904540	1	17	63168247	T	A	RGS9	0.00014	0.11	Nerve - Tibial
rs9907146	1	17	63208393	G	A	RGS9	0.00013	0.11	Nerve - Tibial
rs9909092	1	17	63168590	A	C	RGS9	0.00013	0.11	Whole Blood
rs9914418	1	17	63209369	A	T	RGS9	0.00017	0.1	Nerve - Tibial
rs9914505	1
rs9914790	1	17	63209322	G	C	RGS9	9.5e-05	0.11	Nerve - Tibial
rs9916092	1
rs9916373	1	17	63218565	C	T	RGS9	6.1e-05	0.13	Whole Blood
rs9916373	1	17	63218565	C	T	RGS9	3.7e-06	0.14	Nerve - Tibial
rs11651081	2	17	63181123	G	A	RGS9	8.4e-05	0.095	Nerve - Tibial
rs11654243	2
rs11654390	2	17	63188724	A	G	RGS9	1.2e-05	0.11	Nerve - Tibial
rs11654391	2	17	63188725	A	C	RGS9	1.2e-05	0.11	Nerve - Tibial
rs11658673	2
rs11658736	2
rs11658773	2
rs16960903	2
rs16960905	2	17	63182059	G	C	RGS9	8.4e-05	0.095	Nerve - Tibial
rs16960920	2	17	63182871	C	T	RGS9	1.4e-05	0.11	Nerve - Tibial
rs16960957	2
rs2869578	2
rs4293415	2	17	63182723	A	G	RGS9	8.4e-05	0.095	Nerve - Tibial
rs4791223	2	17	63183409	A	G	RGS9	8.4e-05	0.095	Nerve - Tibial
rs4791227	2
rs56102951	2
rs7211341	2
rs73347632	2
rs8065725	2	17	63188469	C	T	RGS9	5.3e-06	0.11	Nerve - Tibial
rs8071603	2
rs8072543	2
rs8080929	2	17	63188025	T	C	RGS9	3.8e-06	0.11	Nerve - Tibial
rs908089	2	17	63179942	C	T	RGS9	0.00015	0.092	Nerve - Tibial
rs9889653	2	17	63188752	G	A	RGS9	1.2e-05	0.11	Nerve - Tibial
rs1530351	3
rs1533336	3
rs167262	3
rs2585860	3
rs299820	3
rs299821	3
rs299822	3
rs299824	3
rs34821848	3
rs419526	3
rs438914	3
rs451403	3
rs4791230	3
rs6504279	3
rs66579137	3
rs8079386	3
rs1985843	4
rs2007246	4
rs2585862	4
rs2869574	4
rs299823	4
rs34695575	4
rs368139613	4
rs387208	4
rs392449	4
rs4427842	4
rs12600391	5	17	63162476	G	A	RGS9	7.5e-11	0.15	Nerve - Tibial
rs1877822	5	17	63165077	A	G	RGS9	7.5e-11	0.15	Nerve - Tibial
rs8069964	5	17	63156209	C	G	RGS9	1.9e-10	0.14	Nerve - Tibial
rs8069964	5	17	63156209	C	G	RGS9	7.1e-05	0.26	Brain - Cortex
rs9900252	5	17	63163875	T	C	RGS9	7.1e-12	0.15	Nerve - Tibial
rs9914672	5	17	63166080	C	T	RGS9	5.6e-10	0.14	Nerve - Tibial
rs9914672	5	17	63166080	C	T	RGS9	9.2e-06	0.3	Brain - Cortex
rs10514867	6	17	63207318	A	T	RGS9	0.00018	0.096	Nerve - Tibial
rs16961273	6
rs55948632	6
rs925674	6	17	63206210	C	A	RGS9	0.00018	0.096	Nerve - Tibial
rs55904132	7	17	63228677	T	C	RGS9	7.8e-05	0.12	Nerve - Tibial
rs55904132	7	17	63228677	T	C	RGS9	7.9e-05	0.13	Whole Blood
rs62065135	7	17	63228113	G	T	RGS9	0.00011	0.12	Nerve - Tibial
rs55853855	8	17	63228527	T	C	RGS9	6.6e-07	0.12	Nerve - Tibial
rs60495439	8	17	63228683	G	T	RGS9	1.5e-06	0.12	Nerve - Tibial
rs34656309	9
rs76006470	9
rs4791214	10	17	63222865	A	G	RGS9	3.5e-10	0.14	Nerve - Tibial
rs4791220	10	17	63189414	T	C	RGS9	8.2e-11	0.14	Nerve - Tibial
rs4791228	10	17	63176565	G	T	RGS9	1e-08	0.13	Nerve - Tibial
rs7207726	10	17	63184823	T	C	RGS9	1e-08	0.13	Nerve - Tibial
rs7211506	10	17	63177116	A	G	RGS9	3.4e-09	0.13	Nerve - Tibial
rs8078293	10	17	63222415	T	C	RGS9	1.7e-10	0.14	Nerve - Tibial
rs9896245	10	17	63173756	A	G	RGS9	4.9e-08	0.12	Nerve - Tibial
rs9897592	10	17	63174214	C	T	RGS9	4.4e-08	0.12	Nerve - Tibial
rs9916525	10	17	63211437	C	T	RGS9	3.4e-10	0.14	Nerve - Tibial
rs375150222	11
rs9897302	12	17	63163415	A	G	RGS9	7.3e-09	0.14	Nerve - Tibial
rs9909394	12	17	63160174	C	A	RGS9	1.8e-05	0.12	Nerve - Tibial
rs11650746	13
rs11651062	13
rs11657250	13
rs11658655	13
rs377362650	13
rs4588019	13
rs59885956	13
rs7220710	13
rs7220949	13
rs7221103	13
rs377255222	14
rs28476544	15	17	63227925	C	T	RGS9	1.8e-05	0.11	Nerve - Tibial
rs72854604	16
rs938299	17
rs9303480	18	17	63151551	A	C	RGS9	9.2e-06	0.11	Nerve - Tibial
rs9889740	19

## Sheet: EMP1
rs	block	chr	pos	ref	alt	gene	P.Value	NES	Tissue
rs10772630	1	12	13352179	T	C	EMP1	1.9e-06	-0.29	Brain - Nucleus accumbens (basal ganglia)
rs10772630	1	12	13352179	T	C	EMP1	4.1e-07	-0.42	Brain - Hippocampus
rs10772630	1	12	13352179	T	C	EMP1	4.6e-06	-0.27	Brain - Putamen (basal ganglia)
rs10772631	1	12	13353995	A	G	EMP1	4.2e-07	-0.31	Brain - Nucleus accumbens (basal ganglia)
rs10772631	1	12	13353995	A	G	EMP1	4.6e-06	-0.27	Brain - Putamen (basal ganglia)
rs10772631	1	12	13353995	A	G	EMP1	5e-07	-0.41	Brain - Hippocampus
rs10772632	1	12	13354001	G	T	EMP1	5e-07	-0.41	Brain - Hippocampus
rs10772632	1	12	13354001	G	T	EMP1	4.6e-06	-0.27	Brain - Putamen (basal ganglia)
rs10772632	1	12	13354001	G	T	EMP1	4.2e-07	-0.31	Brain - Nucleus accumbens (basal ganglia)
rs4597146	1	12	13357265	G	A	EMP1	5.1e-06	-0.27	Brain - Putamen (basal ganglia)
rs4597146	1	12	13357265	G	A	EMP1	2.1e-06	-0.29	Brain - Nucleus accumbens (basal ganglia)
rs4597146	1	12	13357265	G	A	EMP1	1.3e-06	-0.4	Brain - Hippocampus
rs7295254	1	12	13358206	A	G	EMP1	1.3e-06	-0.4	Brain - Hippocampus
rs7295254	1	12	13358206	A	G	EMP1	1e-06	-0.3	Brain - Nucleus accumbens (basal ganglia)
rs7295254	1	12	13358206	A	G	EMP1	5.8e-06	-0.28	Brain - Putamen (basal ganglia)
rs7296766	1	12	13346134	A	T	EMP1	1.1e-05	-0.27	Brain - Putamen (basal ganglia)
rs7296766	1	12	13346134	A	T	EMP1	3.7e-06	-0.4	Brain - Hippocampus
rs7296766	1	12	13346134	A	T	EMP1	1.7e-07	-0.33	Brain - Nucleus accumbens (basal ganglia)
rs7300383	1	12	13346446	T	G	EMP1	1e-05	-0.27	Brain - Putamen (basal ganglia)
rs7300383	1	12	13346446	T	G	EMP1	3.7e-06	-0.4	Brain - Hippocampus
rs7300383	1	12	13346446	T	G	EMP1	1.4e-07	-0.33	Brain - Nucleus accumbens (basal ganglia)
rs7303276	1	12	13352280	T	C	EMP1	1.3e-06	-0.4	Brain - Hippocampus
rs7303276	1	12	13352280	T	C	EMP1	2.1e-06	-0.29	Brain - Nucleus accumbens (basal ganglia)
rs7303276	1	12	13352280	T	C	EMP1	5.1e-06	-0.27	Brain - Putamen (basal ganglia)
rs7313687	1	12	13352145	G	C	EMP1	2.1e-06	-0.29	Brain - Nucleus accumbens (basal ganglia)
rs7313687	1	12	13352145	G	C	EMP1	5.1e-06	-0.27	Brain - Putamen (basal ganglia)
rs7313687	1	12	13352145	G	C	EMP1	1.3e-06	-0.4	Brain - Hippocampus
rs74063268	1	12	13352358	A	G	EMP1	3.9e-07	0.43	Brain - Hippocampus
rs74063268	1	12	13352358	A	G	EMP1	1.3e-05	0.28	Brain - Nucleus accumbens (basal ganglia)
rs74063268	1	12	13352358	A	G	EMP1	9.3e-06	0.28	Brain - Putamen (basal ganglia)
rs74063269	1	12	13360231	G	A	EMP1	2.7e-05	0.29	Brain - Nucleus accumbens (basal ganglia)
rs74063269	1	12	13360231	G	A	EMP1	1.6e-05	0.29	Brain - Putamen (basal ganglia)
rs74063269	1	12	13360231	G	A	EMP1	1.5e-06	0.43	Brain - Hippocampus
rs7968135	1	12	13344982	G	A	EMP1	1e-06	0.44	Brain - Hippocampus
rs7968135	1	12	13344982	G	A	EMP1	4.2e-06	0.3	Brain - Nucleus accumbens (basal ganglia)
rs1047565	2
rs10845717	2
rs3812819	2
rs3812820	2
rs4763947	2
rs56312722	2
rs7302322	2
rs8885	2
rs10845713	3	12	13355925	C	T	EMP1	1.2e-05	-0.18	Whole Blood
rs12368966	3	12	13349823	C	T	EMP1	8.1e-06	-0.18	Whole Blood
rs3983741	3	12	13362022	T	G	EMP1	6.9e-05	-0.16	Whole Blood
rs4763943	3	12	13354504	G	A	EMP1	6e-06	-0.18	Whole Blood
rs4763944	3	12	13357972	G	A	EMP1	5.4e-06	-0.19	Whole Blood
rs7955085	3
rs10505771	4
rs10505772	4
rs17395156	4
rs2277395	4
rs61912834	4
rs11608741	5
rs11612827	5
rs28600283	5
rs10772633	6
rs13519	6
rs4763329	6
rs3782561	7
rs3782562	7
rs4763946	7
rs12810532	8
rs7132172	8
rs74976859	9
rs76322359	9
rs10845714	10
rs10845716	10
rs7971350	11
rs2045996	12
rs12367990	13
rs7963748	14
rs12581302	15
rs10845712	16
rs3983740	17
rs10845711	18	12	13350640	T	C	EMP1	1.6e-05	-0.15	Whole Blood
rs10845715	19
rs7315725	20
rs7968765	21
rs4763327	22

## Sheet: CD44
rs	block	chr	pos	ref	alt	gene	P.Value	NES	Tissue
rs10836347	1	11	35253133	C	T	CD44	2.3e-06	0.12	Whole Blood
rs10836349	1	11	35255729	G	A	CD44	2.3e-06	0.12	Whole Blood
rs11033029	1	11	35240076	A	C	CD44	7.1e-05	0.1	Whole Blood
rs11033031	1	11	35244643	C	A	CD44	5.5e-06	0.12	Whole Blood
rs11033032	1	11	35246863	T	C	CD44	6.6e-06	0.12	Whole Blood
rs11033034	1	11	35258330	C	T	CD44	2.3e-06	0.12	Whole Blood
rs12361148	1	11	35257160	C	T	CD44	2.3e-06	0.12	Whole Blood
rs12364027	1	11	35257161	A	G	CD44	2.3e-06	0.12	Whole Blood
rs12575005	1	11	35254323	C	T	CD44	2.3e-06	0.12	Whole Blood
rs17447734	1	11	35233856	T	C	CD44	7.3e-05	0.098	Whole Blood
rs55715534	1	11	35243433	C	T	CD44	4.9e-05	0.097	Whole Blood
rs724473	1	11	35230968	T	C	CD44	7.3e-05	0.098	Whole Blood
rs72916162	1	11	35242462	C	T	CD44	4.1e-05	0.099	Whole Blood
rs78971286	1	11	35248663	C	G	CD44	4.5e-06	0.12	Whole Blood
rs102518	2
rs193276	2	11	35183838	T	C	CD44	9e-05	0.099	Nerve - Tibial
rs353628	2	11	35188507	G	C	CD44	5.9e-05	0.098	Nerve - Tibial
rs353629	2	11	35188289	C	T	CD44	4.8e-05	0.11	Nerve - Tibial
rs353631	2
rs353632	2
rs353636	2	11	35184730	G	T	CD44	8.8e-05	0.098	Nerve - Tibial
rs353638	2	11	35184527	C	T	CD44	8.8e-05	0.098	Nerve - Tibial
rs353639	2	11	35184364	T	G	CD44	3.6e-05	0.1	Nerve - Tibial
rs353641	2	11	35183019	G	A	CD44	7e-05	0.099	Nerve - Tibial
rs353642	2
rs353643	2
rs111607249	3
rs2180974	3
rs353637	3
rs353640	3
rs353646	3
rs353648	3
rs3794105	3
rs75761035	3
rs77058956	3
rs112762	4
rs353627	4
rs353645	4
rs353647	4
rs4756196	4
rs6416081	4
rs7944818	4
rs187115	5
rs353618	5
rs353620	5
rs353621	5
rs353622	5
rs353623	5
rs353624	5
rs1071695	6
rs35605320	6
rs35861024	6
rs61881656	6
rs61881658	6
rs71480068	6
rs10734436	7
rs10742333	7
rs12291025	7
rs2295756	7
rs7116432	7
rs10768114	8
rs10836340	8
rs11033025	8
rs713330	8
rs7941924	8
rs9666607	8
rs1547059	9
rs1547060	9
rs2065004	9
rs2421826	9
rs6484770	9
rs7116739	9
rs353625	10	11	35168546	C	T	CD44	1.5e-07	0.16	Artery - Tibial
rs353633	10	11	35185488	A	G	CD44	1.6e-07	0.16	Artery - Tibial
rs353634	10	11	35185056	A	G	CD44	8.2e-08	0.16	Artery - Tibial
rs4756195	10	11	35198032	A	G	CD44	2.3e-07	0.15	Artery - Tibial
rs7928464	10	11	35199234	G	T	CD44	2.2e-07	0.15	Artery - Tibial
rs12278428	11
rs3794109	11
rs3794110	11
rs3829268	11
rs7937602	11
rs10768116	12
rs4755392	12
rs7104704	12
rs7115638	12
rs10128586	13
rs10836343	13
rs11033033	13
rs12270356	13
rs11033023	14
rs11033024	14
rs75199214	14
rs79685344	14
rs10836342	15
rs11033028	15
rs11607862	15
rs12285721	15
rs12291116	15
rs4755391	16	11	35239145	G	T	CD44	6.4e-05	0.084	Whole Blood
rs61882769	16	11	35240329	A	G	CD44	5.3e-05	0.086	Whole Blood
rs7105890	16	11	35236734	G	A	CD44	1.4e-05	0.089	Whole Blood
rs2553808	17	11	35164108	C	T	CD44	5.4e-10	0.17	Artery - Tibial
rs2553809	17	11	35163486	C	T	CD44	3e-09	0.16	Artery - Tibial
rs353558	17	11	35161670	T	C	CD44	2.3e-08	0.15	Artery - Tibial
rs7105545	18
rs7119757	18
rs7124327	18
rs35302120	19
rs7115434	19
rs7126359	19
rs353614	20
rs353635	20
rs353644	20
rs2785190	21
rs353617	21
rs353619	21
rs11033008	22
rs12362973	22
rs12365962	22
rs2785171	23	11	35163462	G	A	CD44	9.3e-06	0.11	Artery - Tibial
rs2785172	23	11	35163402	G	A	CD44	9.3e-06	0.11	Artery - Tibial
rs13347	24
rs4756199	24
rs7930724	25
rs7934770	25
rs10128562	26
rs996075	26
rs35796444	27
rs61881628	27
rs3736812	28
rs4141971	28
rs8193	29
rs927335	29
rs7930549	30
rs7945284	30
rs11033010	31
rs1425803	31
rs4756193	32
rs353630	33	11	35188191	G	A	CD44	2.5e-05	0.1	Nerve - Tibial
rs78726976	34
rs353615	35
rs353626	36
rs353612	37
rs1467558	38
rs6484769	39
rs16927042	40
rs11033013	41
rs7110737	42
rs353613	43
rs72916137	44
rs74938975	45
rs12275472	46
rs6484768	47
rs11033021	48
rs10836344	49	11	35245287	G	T	CD44	1.1e-06	0.082	Whole Blood
rs10836344	49	11	35245287	G	T	CD44	2.1e-05	0.091	Nerve - Tibial
rs2421825	50
rs996076	51
rs7947433	52
rs2180973	53	11	35255821	C	A	CD44	5.6e-05	0.14	Artery - Aorta
rs1425802	54
rs7945310	55
rs12419062	56	11	35249670	A	G	CD44	2.2e-09	0.098	Whole Blood
rs187116	57
rs932703	57

## Sheet: CD14
rs	block	chr	pos	ref	alt	gene	P.Value	NES	Tissue
rs112800995	1	5	140007630	G	A	CD14	4.7e-05	-0.1	Whole Blood
rs3138074	1
rs3138076	1
rs3138078	1
rs56746017	1
rs5744441	1	5	140016847	G	A	CD14	0.00012	-0.093	Whole Blood
rs5744454	1
rs5744455	1	5	140013307	G	A	CD14	8.4e-05	-0.096	Whole Blood
rs58150262	1	5	140008476	C	T	CD14	4.7e-05	-0.1	Whole Blood
rs7709599	1
rs7723769	1
rs7728187	1	5	140009273	C	G	CD14	4.7e-05	-0.1	Whole Blood
rs2563298	2	5	140011315	C	A	CD14	6.1e-07	0.14	Artery - Aorta
rs2563298	2	5	140011315	C	A	CD14	7.3e-05	0.12	Nerve - Tibial
rs2563298	2	5	140011315	C	A	CD14	2.3e-09	0.13	Whole Blood
rs2563298	2	5	140011315	C	A	CD14	4.2e-07	0.38	Brain - Cerebellum
rs2563298	2	5	140011315	C	A	CD14	4.8e-05	0.21	Brain - Nucleus accumbens (basal ganglia)
rs2563315	2	5	140008505	A	G	CD14	2.2e-05	0.32	Brain - Cerebellum
rs2563315	2	5	140008505	A	G	CD14	9.1e-11	0.14	Whole Blood
rs2563315	2	5	140008505	A	G	CD14	3e-05	0.11	Artery - Aorta
rs2563316	2	5	140007811	C	G	CD14	2.2e-05	0.32	Brain - Cerebellum
rs2563316	2	5	140007811	C	G	CD14	3e-05	0.11	Artery - Aorta
rs2563316	2	5	140007811	C	G	CD14	9.1e-11	0.14	Whole Blood
rs2563317	2	5	140007718	G	A	CD14	6.1e-07	0.14	Artery - Aorta
rs2563317	2	5	140007718	G	A	CD14	9.5e-05	0.12	Nerve - Tibial
rs2563317	2	5	140007718	G	A	CD14	5.5e-05	0.21	Brain - Nucleus accumbens (basal ganglia)
rs2563317	2	5	140007718	G	A	CD14	4.2e-07	0.38	Brain - Cerebellum
rs2563317	2	5	140007718	G	A	CD14	2.3e-09	0.13	Whole Blood
rs2569192	2	5	140015208	G	C	CD14	8.1e-05	0.12	Nerve - Tibial
rs2569192	2	5	140015208	G	C	CD14	5.1e-07	0.14	Artery - Aorta
rs2569192	2	5	140015208	G	C	CD14	4.2e-07	0.38	Brain - Cerebellum
rs2569192	2	5	140015208	G	C	CD14	4.8e-05	0.21	Brain - Nucleus accumbens (basal ganglia)
rs2569192	2	5	140015208	G	C	CD14	1.3e-09	0.13	Whole Blood
rs2569193	2	5	140015495	G	A	CD14	5.1e-07	0.14	Artery - Aorta
rs2569193	2	5	140015495	G	A	CD14	4.8e-05	0.21	Brain - Nucleus accumbens (basal ganglia)
rs2569193	2	5	140015495	G	A	CD14	1.3e-09	0.13	Whole Blood
rs2569193	2	5	140015495	G	A	CD14	4.2e-07	0.38	Brain - Cerebellum
rs2569193	2	5	140015495	G	A	CD14	8.1e-05	0.12	Nerve - Tibial
rs4912717	2	5	140018235	G	A	CD14	3e-07	0.14	Artery - Aorta
rs4912717	2	5	140018235	G	A	CD14	4.2e-07	0.38	Brain - Cerebellum
rs4912717	2	5	140018235	G	A	CD14	3.3e-09	0.13	Whole Blood
rs4912717	2	5	140018235	G	A	CD14	4.8e-05	0.21	Brain - Nucleus accumbens (basal ganglia)
rs4912717	2	5	140018235	G	A	CD14	0.00011	0.12	Nerve - Tibial
rs778587	2	5	140006430	C	T	CD14	0.00012	0.11	Heart - Atrial Appendage
rs778587	2	5	140006430	C	T	CD14	1.4e-05	0.12	Artery - Aorta
rs778587	2	5	140006430	C	T	CD14	1.1e-05	0.34	Brain - Cerebellum
rs778587	2	5	140006430	C	T	CD14	1.3e-09	0.13	Whole Blood
rs778589	2	5	140007638	C	T	CD14	1.1e-05	0.34	Brain - Cerebellum
rs778589	2	5	140007638	C	T	CD14	1.3e-09	0.13	Whole Blood
rs778589	2	5	140007638	C	T	CD14	0.00012	0.11	Heart - Atrial Appendage
rs778589	2	5	140007638	C	T	CD14	1.4e-05	0.12	Artery - Aorta
rs2563310	3
rs2569188	3
rs2569190	3
rs2569191	3
rs2915863	4
rs61293070	5

## Sheet: SPP1
rs	block	chr	pos	ref	alt	gene	P.Value	NES	Tissue
rs10516799	1
rs11732711	1
rs4128338	1
rs6532040	1
rs6811536	1
rs6840362	1
rs7655182	1
rs7675246	1
rs7695531	1
rs4128340	2
rs56391902	2
rs67058342	2	4	88909197	G	C	SPP1	5.6e-06	-0.16	Whole Blood
rs6818927	2
rs6832511	2
rs6837380	2
rs6838095	2
rs7685225	2
rs10012150	3
rs10022392	3
rs1126616	3
rs1126772	3
rs4754	3
rs9138	3
rs2728127	4	4	88895115	A	G	SPP1	6.9e-08	-0.18	Whole Blood
rs2853749	4	4	88897814	C	T	SPP1	8.3e-09	-0.19	Whole Blood
rs6813526	4	4	88894235	T	C	SPP1	5.9e-09	-0.2	Whole Blood
rs11728697	5	4	88898941	C	T	SPP1	1.6e-07	0.16	Whole Blood
rs11937083	5	4	88893064	G	A	SPP1	8.8e-09	0.18	Whole Blood
rs6532041	6
rs11730582	7	4	88896421	T	C	SPP1	6.3e-07	0.16	Whole Blood
rs6532039	8
rs28357094	9	4	88896797	T	G	SPP1	1.1e-06	-0.18	Whole Blood
rs6822046	10

## Sheet: GPR88
rs	block	chr	pos	ref	alt	gene	P.Value	NES	Tissue
rs12127493	1	1	101007817	A	C	GPR88	7.4e-09	0.32	Heart - Atrial Appendage
rs1874779	1	1	101012512	G	A	GPR88	2.4e-08	-0.3	Heart - Atrial Appendage
rs1874780	1	1	101012485	A	G	GPR88	2.4e-08	-0.3	Heart - Atrial Appendage
rs1874781	1	1	101012204	G	C	GPR88	2.4e-08	-0.3	Heart - Atrial Appendage
rs61811414	1	1	101007986	G	A	GPR88	7.4e-09	0.32	Heart - Atrial Appendage
rs2030050	2
rs2518412	2
rs2809824	2
rs2809825	2
rs12407689	3	1	100999585	C	G	GPR88	2.3e-05	-0.24	Heart - Atrial Appendage
rs12407689	3	1	100999585	C	G	GPR88	0.0001	-0.22	Heart - Left Ventricle
rs2030048	3	1	101006577	A	G	GPR88	8.3e-06	-0.25	Heart - Atrial Appendage
rs6688166	3	1	101000717	G	C	GPR88	0.0001	-0.22	Heart - Left Ventricle
rs6688166	3	1	101000717	G	C	GPR88	2.3e-05	-0.24	Heart - Atrial Appendage
rs6688364	3	1	101000874	G	A	GPR88	0.0001	-0.22	Heart - Left Ventricle
rs6688364	3	1	101000874	G	A	GPR88	2.3e-05	-0.24	Heart - Atrial Appendage
rs2809819	4	1	101005090	G	A	GPR88	6.3e-07	-0.27	Heart - Atrial Appendage
rs2809817	5	1	101007036	T	C	GPR88	1.7e-05	-0.29	Heart - Left Ventricle
rs6577178	6
rs2809823	7	1	101003762	C	A	GPR88	3.7e-07	-0.28	Heart - Atrial Appendage

[truncated: 7 more sheets: MCM5, CCR1, PTX3, ADORA2A, OLR1, SERPINE1, Лист1]
